# Supplementary material for: Discontinuous template switching generates coronavirus subgenomic RNAs from the 3ʹ viral genome end by 5ʹ to 3ʹ transcription
Source: J Virol. 2025 Sep 25;99(10):e01438-25. doi: 10.1128/jvi.01438-25 (PMC12548397; doi:10.1128/jvi.01438-25)
Supplement: Table S3 — Oligos used in this report and their sequence positions in each virus genome. [file jvi.01438-25-s0002.xlsx]

## Sheet: Table S3
	Table S3. Oligos used in this report and their sequence positions in each virus genome
Name	Sequence* (5ʹ-3ʹ)	Organism	Ref. Genome	Strand	5ʹNT	3ʹNT	Function
oCSR99	TAGCTTCTTAGGAGAATGAC/AAAAAAAAAAAAAAAAAAAAAAAAAAAAAA/GGGTCGGCATGGC	SARS-CoV-2	MN985325	F	29851	29870	Linker fragment construction
oCSR100	GGTTGGTTTGTTACCTGGGAAGGTATAAACCTTTAAT/CGGTTCACTAAACGAGCTCTGCT	SARS-CoV-2	MN985325	B	37	1	Linker fragment construction
oCSR101	AACACTGTCTTCATGTTGTCGGCCCAAATGTTAACAAAGG	SARS-CoV-2	MN985325	F	3600	3639	F2 construction
oCSR102	CCTTTGTTAACATTTGGGCCGACAACATGAAGACAGTGTT	SARS-CoV-2	MN985325	B	3639	3600	F1 construction
oCSR103	CAACTTGTATGATGTGTTACAAACGTAATAGAGCAACAAG	SARS-CoV-2	MN985325	F	7485	7524	F3 construction
oCSR104	CTTGTTGCTCTATTACGTTTGTAACACATCATACAAGTTG	SARS-CoV-2	MN985325	B	7524	7485	F2 construction
oCSR105	AGCTAAAGATACTACTGAAGCCTTTGAAAAAATGGTTTCA	SARS-CoV-2	MN985325	F	11965	12004	F4 construction
oCSR106	TGAAACCATTTTTTCAAAGGCTTCAGTAGTATCTTTAGCT	SARS-CoV-2	MN985325	B	12004	11965	F3 construction
oCSR107	GCTGAAATTGTTGACACTGTGAGTGCTTTGGTTTATGATA	SARS-CoV-2	MN985325	F	17572	17611	F5 construction
oCSR108	TATCATAAACCAAAGCACTCACAGTGTCAACAATTTCAGC	SARS-CoV-2	MN985325	B	17611	17572	F4 construction
oCSR109	AGTTCAGAGTTTATTCTAGTGCGAATAATTGCACTTTTGA	SARS-CoV-2	MN985325	F	22029	22068	F6 and F6NG (ORF3-NG) construction
oCSR110	TCAAAAGTGCAATTATTCGCACTAGAATAAACTCTGAACT	SARS-CoV-2	MN985325	B	22068	22029	F5 construction
oCSR111	CGTGGTATTCTTGCTAGTTACACTAGCCATCCTTACTGCG	SARS-CoV-2	MN985325	F	26313	26352	F7 and F7NG (NG-ΔORF7a) construction
oCSR112	CGCAGTAAGGATGGCTAGTGTAACTAGCAAGAATACCACG	SARS-CoV-2	MN985325	B	26352	26313	F6 and F6NG (ORF3-NG) construction
oCSR113	TTCCCAGGTAACAAACCAACCAACT	SARS-CoV-2	MN985325	F	17	41	F1 construction
oCSR114	GTCATTCTCCTAAGAAGCTATTAAAATCACATGGG	SARS-CoV-2	MN985325	B	29870	29836	F7 and F7NG (NG-ΔORF7a) construction; Northern Blot
oCSR115	CTGCACGTGCGCGGCCGCACC/ATGTCTGATAATGGACCCCA	SARS-CoV-2	MN985325	F	28274	28293	N expression plasmid construction
oCSR116	GAGCGATGACGGATCC/GGCCTGAGTTGAGTCAGCAC	SARS-CoV-2	MN985325	B	29530	29511	N expression plasmid construction
oCSR117	TCTTCTCCTTTGCTCACCAT/CAAAGGCACGCTAGTAGTCG	SARS-CoV-2	MN985325	B	26217	26198	F6NG (ORF3-NG) construction
oCSR118	CGACTACTAGCGTGCCTTTG/ATGGTGAGCAAAGGAGAAGA	SARS-CoV-2	MN985325	F	26198	26217	F6NG (ORF3-NG) construction
oCSR119	TCGTACTCATCAGCTTGTGC/TTACTTGTAGAGTTCGTCCA	SARS-CoV-2	MN985325	B	26240	26221	F6NG (ORF3-NG) construction
oCSR120	TGGACGAACTCTACAAGTAA/GCACAAGCTGATGAGTACGA	SARS-CoV-2	MN985325	F	26221	26240	F6NG (ORF3-NG) construction
oCOC1	ATTGTGAGCGATTTGCGTGCGT	hCoV-OC43	NC_006213.1	F	1	22	TRSL and TRSB mapping
oCOC19	AGACTGCACACAACACTCTTGT	hCoV-OC43	NC_006213.1	B	431	410	TRSL mapping
oCOC43	CCTCTACAGTATTAGCGAATGC	hCoV-OC43	NC_006213.1	B	28044	28023	TRSB ns12.9 mapping
oCOC45	TTCTCAACAATGCGGTGTCCAT	hCoV-OC43	NC_006213.1	B	29058	29037	TRSB M mapping
oCOC47	GCCAACTCTAATCTTGATCCAA	hCoV-OC43	NC_006213.1	B	30073	30052	Northern Blot
oCOC48	CCTGGTGCAATAGGCACACCTT	hCoV-OC43	NC_006213.1	B	29350	29329	TRSB N mapping
oCOC51	ATGTAATCTAAACTTTAAAA/ATGGTGAGCAAAGGAGAAGA	hCoV-OC43	NC_006213.1	F	21486	21505	F5NG (NG-Δns2) construction
oCOC52	CATTTTTAAAGTTTAGATTACAT	hCoV-OC43	NC_006213.1	B	21508	21486	F5NG (NG-Δns2) construction
oCOC53	GAAAACAATTCTTGGTTCTTCC	hCoV-OC43	NC_006213.1	F	22223	22244	F5NG (NG-Δns2) construction
oCOC54	AAGAACCAAGAATTGTTTTC/TTACTTGTAGAGTTCGTCCA	hCoV-OC43	NC_006213.1	B	22242	22223	F5NG (NG-Δns2) construction
oCOC120	CGATAGCTTAAACCAAGCATCA	hCoV-OC43	NC_006213.1	B	22213	22192	TRSB ns2 mapping
oCOC124	AGTACTTATAGGAGGAGGACCGGTGT	hCoV-OC43	NC_006213.1	B	23756	23731	TRSB S mapping
oCOC136	AAACTGGTGCTGGTGTAGTTTT	hCoV-OC43	NC_006213.1	B	28407	28386	TRSB E mapping
oCOC197	TGGCCAATTGGAAGAATCAC/AAAAAAAAAAAAAAAAAAAAAAAAAAAAAA/GGGTCGGCATGGC	hCoV-OC43	NC_006213.1	F	30724	30743	Linker fragment construction
oCOC198	AGTGAAGCGGGATGCACGCACGCAAATCGCTCACAAT/CGGTTCACTAAACGAGCTCTGCT	hCoV-OC43	NC_006213.1	B	37	1	Linker fragment construction
oCOC199	CTTATGTGATTGGCAGTGTGTTGCATACTGGAAATGCATT	hCoV-OC43	NC_006213.1	F	3626	3665	F2 construction
oCOC200	AATGCATTTCCAGTATGCAACACACTGCCAATCACATAAG	hCoV-OC43	NC_006213.1	B	3665	3626	F1 construction
oCOC201	TGCTAAAATAGCTGGTGTTTCCTGTATATGGTCTGTGGAT	hCoV-OC43	NC_006213.1	F	8279	8318	F3 construction
oCOC202	ATCCACAGACCATATACAGGAAACACCAGCTATTTTAGCA	hCoV-OC43	NC_006213.1	B	8318	8279	F2 construction
oCOC203	TTGATGTAGAAGGTAGTCGTGTGCCACACATTGTACGCAA	hCoV-OC43	NC_006213.1	F	13626	13665	F4 construction
oCOC204	TTGCGTACAATGTGTGGCACACGACTACCTTCTACATCAA	hCoV-OC43	NC_006213.1	B	13665	13626	F3 construction
oCOC205	GTAATGGAGGTAGTTTGTATGTTAATAAACATGCATTCCA	hCoV-OC43	NC_006213.1	F	19131	19170	F5 and F5NG (NG-Δns2, NG-ns2) construction
oCOC206	TGGAATGCATGTTTATTAACATACAAACTACCTCCATTAC	hCoV-OC43	NC_006213.1	B	19170	19131	F4 construction
oCOC207	TACGCCTTATCATGCCTTTAAATGCAACCGTTCTGGTAGT	hCoV-OC43	NC_006213.1	F	22668	22707	F6 construction
oCOC208	ACTACCAGAACGGTTGCATTTAAAGGCATGATAAGGCGTA	hCoV-OC43	NC_006213.1	B	22707	22668	F5 and F5NG (NG-Δns2, NG-ns2) construction
oCOC209	GTATGGCTTTTAATCTGCCTTGCTGGTGTAGCTATGCTTG	hCoV-OC43	NC_006213.1	F	27540	27579	F7 and F7NG (NG-ns12.9) construction
oCOC210	CAAGCATAGCTACACCAGCAAGGCAGATTAAAAGCCATAC	hCoV-OC43	NC_006213.1	B	27579	27540	F6 construction
oCOC211	GTGCGTGCATCCCGCTTCACTGATC	hCoV-OC43	NC_006213.1	F	17	41	F1 construction
oCOC212	GTGATTCTTCCAATTGGCCATAATTAACTTCATTC	hCoV-OC43	NC_006213.1	B	30713	30679	F7 and F7NG (NG-ns12.9) construction
oCOC230	CGTGCACGGCGAATTCACC/ATGTCTTTTACTCCTGGTA	hCoV-OC43	NC_006213.1	F	29079	29097	N expression plasmid construction
oCOC231	GAGCGATGACGGATCC/TATTTCTGAGGTGTCTTCAG	hCoV-OC43	NC_006213.1	B	30422	30403	N expression plasmid construction
oCOC232	GAGGGCAGAGGAAGTCTGCTAACATGCGGTGACGTCGAGGAGAATCCTGGCCCA/ATGGACATTTGGAGACCTGA	hCoV-OC43	NC_006213.1	F	27792	27811	F7NG (NG-ns12.9) construction
oCOC233	TGGGCCAGGATTCTCCTCGACGTCACCGCATGTTAGCAGACTTCCTCTGCCCTC/CTTGTAGAGTTCGTCCA	NeonGreen/T2A		B			F5NG (NG-Δns2, NG-ns2), F7NG (NG-ns12.9) constructions
oCOC234	CTTAAGGCCACGCCCTATTA/ATGGTGAGCAAAGGAGAAGA	hCoV-OC43	NC_006213.1	F	27772	27791	F7NG (NG-ns12.9) construction
oCOC235	TCTTCTCCTTTGCTCACCAT/TAATAGGGCGTGGCCTTAAG	hCoV-OC43	NC_006213.1	B	27791	27772	F7NG (NG-ns12.9) construction
oCOC236	GAGGGCAGAGGAAGTCTGCTAACATGCGGTGACGTCGAGGAGAATCCTGGCCCA/ATGGCTGTCGCTTATGCAGA	hCoV-OC43	NC_006213.1	F	21506	21525	F5NG (NG-ns2) construction
oCOC237	ATGTAATCTAAACTTTAAAA/ATGGTGAGCAAAGGAGAAGA	hCoV-OC43	NC_006213.1	F	21486	21505	F5NG (NG-ns2) construction
oCOC238	TCTTCTCCTTTGCTCACCAT/TTTTAAAGTTTAGATTACAT	hCoV-OC43	NC_006213.1	B	21505	21486	F5NG (NG-ns2) construction
oCOC250	ACTACCAGAACGGTTGCATT	hCoV-OC43	NC_006213.1	B	22707	22688	TRSB HE mapping
oCOC255	ATGTGAAGTCTTTATTACTAACTCCTGGTATCCAGTATAAT	hCoV-OC43	NC_006213.1	B	27695	27655	F7NG (NG-ns12.9 MT-1) with construction
oCOC256	TTAGTAATAAAGACTTCACATGACGACTAAGTTCGTCTTTG	hCoV-OC43	NC_006213.1	F	27675	27715	F7NG (NG-ns12.9 MT-1) with construction
oCOC257	ATGTGAAGTCTTTATAACCAG/CTCCTGGTATCCAGTATAAT	hCoV-OC43	NC_006213.1	B	27695	27655	F7NG (NG-ns12.9 MT-2) with construction
oCOC258	CTGGTTATAAAGACTTCACAT/GACGACTAAGTTCGTCTTTG	hCoV-OC43	NC_006213.1	F	27675	27715	F7NG (NG-ns12.9 MT-2) with construction
oCOC259	GTGCGAAGTCTTTATTACTAA/CTCCTGGTATCCAGTATAAT	hCoV-OC43	NC_006213.1	B	27695	27655	F7NG (NG-ns12.9 MT-3) with construction
oCOC260	TTAGTAATAAAGACTTCGCAC/GACGACTAAGTTCGTCTTTG	hCoV-OC43	NC_006213.1	F	27675	27715	F7NG (NG-ns12.9 MT-3) with construction
oCOC261	GTGCGAAGTCTTTATAACCAG/CTCCTGGTATCCAGTATAAT	hCoV-OC43	NC_006213.1	B	27695	27655	F7NG (NG-ns12.9 MT-4) with construction
oCOC262	CTGGTTATAAAGACTTCGCAC/GACGACTAAGTTCGTCTTTG	hCoV-OC43	NC_006213.1	F	27675	27715	F7NG (NG-ns12.9 MT-4) with construction
oCOC263	GTGCGAAGTTTTGATAACCAG/CTCCTGGTATCCAGTATAAT	hCoV-OC43	NC_006213.1	B	27695	27655	F7NG (NG-ns12.9 MT-5) with construction
oCOC264	CTGGTTATCAAAACTTCGCAC/GACGACTAAGTTCGTCTTTG	hCoV-OC43	NC_006213.1	F	27675	27715	F7NG (NG-ns12.9 MT-5) with construction
oCOC265	TCATAATGTTTGATCGTGCTAAACGTCATCCACATCAAGGA	hCoV-OC43	NC_006213.1	B	28380	28340	F7NG (NG-ns12.9 MT-6) with construction
oCOC266	TAGCACGATCAAACATTATGAGTAGTAAAACTACACCAGCA	hCoV-OC43	NC_006213.1	F	28340	28380	F7NG (NG-ns12.9 MT-6) with construction
oCOC267	TCATAATGTATCGTGTACCTAAACGTCATCCACATCAAGGA	hCoV-OC43	NC_006213.1	B	28380	28340	F7NG (NG-ns12.9 MT-7) with construction
oCOC268	TAGGTACACGATACATTATGAGTAGTAAAACTACACCAGCA	hCoV-OC43	NC_006213.1	F	28340	28380	F7NG (NG-ns12.9 MT-7) with construction
oCOC269	TCATAAATCGTGGATTACCTAAACGTCATCCACATCAAGGA	hCoV-OC43	NC_006213.1	B	28380	28340	F7NG (NG-ns12.9 MT-8) with construction
oCOC270	TAGGTAATCCACGATTTATGAGTAGTAAAACTACACCAGCA	hCoV-OC43	NC_006213.1	F	28340	28380	F7NG (NG-ns12.9 MT-8) with construction
oCOC271	TCATATCGTGTGGATTACCTAAACGTCATCCACATCAAGGA	hCoV-OC43	NC_006213.1	B	28380	28340	F7NG (NG-ns12.9 MT-9) with construction
oCOC272	TAGGTAATCCACACGATATGAGTAGTAAAACTACACCAGCA	hCoV-OC43	NC_006213.1	F	28340	28380	F7NG (NG-ns12.9 MT-9) with construction
oAYS43	CCAAGGGAGATCTGCAGTTCT	mNeonGreen		F			OC43 F5NG (NG-Δns2) construction
oAYS44	AGAACTGCAGATCTCCCTTGG	mNeonGreen		B			OC43 F5NG (NG-Δns2) construction
Legend	F-forward; B-backward
	*, / = Dividing from a specific sequence; nucleotide underlined = mutated nucleotide
